# Supplementary material for: Sodium Channel Gene Variants in Fetuses with Abnormal Sonographic Findings: Expanding the Prenatal Phenotypic Spectrum of Sodium Channelopathies
Source: Genes (Basel). 2024 Jan 18;15(1):119. doi: 10.3390/genes15010119 (PMC10815715; doi:10.3390/genes15010119)
Supplement: Supplementary file 1 [file genes-15-00119-s001.zip]

Archive with 3 entries (3 files):
- All rare variants for fetus 1 (manuscript supplementary material).xlsx
- All rare variants for fetus 2 (manuscript supplementary material).xlsx
- Supplementary Figures.pdf
